# Supplementary material for: X-ray microscopy enables multiscale high-resolution 3D imaging of plant cells, tissues, and organs
Source: Plant Physiol. 2021 Sep 27;188(2):831–45. doi: 10.1093/plphys/kiab405 (PMC8825331; doi:10.1093/plphys/kiab405)
Supplement: kiab405_Supplementary_Data [file kiab405_supplementary_data.zip]

Archive with 2 entries (2 files):
- SupplementalTables_S1_S2.xlsx
- SupplementaryFigures_Rev3.pdf
