# Supplementary material for: X-ray microscopy enables multiscale high-resolution 3D imaging of plant cells, tissues, and organs
Source: Plant Physiol. 2021 Sep 27;188(2):831–45. doi: 10.1093/plphys/kiab405 (PMC8825331; doi:10.1093/plphys/kiab405)
Supplement: kiab405_Supplementary_Data [file kiab405_supplementary_data.zip › SupplementalTables_S1_S2.xlsx]

## Sheet: Table S1
Supplemental Table S1. Preparation details for all samples illustrated in Figures
Figure	Sample	Fixation	Contrast	Mounting
1A	Setaria viridis shoot apical meristem fixed at 11d	ePTA*	ePTA for 35d	LMP agarose
1B,C	Setaria viridis inflorescence meristem fixed at 17d	ePTA	ePTA for 35d	LMP agarose
1E	Maize B73 nodal plexus with shoot apical meristem fixed at 5d	ePTA	ePTA for 35d	LMP agarose
1F	Maize B73 ear primordium fixed at V12	70% ethanol	ePTA for 21d	LMP agarose
1G	Maize NC350 ear primordium fixed at V12	70% ethanol	ePTA for 30d	LMP agarose
2A	Soybean axillary bud	ePTA	ePTA 35d	LMP agarose
2B	Soybean flower	ePTA	ePTA 45d	LMP agarose
2C,D	Soybean flower	ePTA	ePTA 56d	LMP agarose
3A	B73 maize radicle fixed at 48h	Glut/PFA	OsO4 for 24h	LMP agarose
3D	B73 maize radicle fixed at 48h	ePTA	ePTA for 35d	LMP agarose
3E	B73 maize brace root primordium from second above-ground node, fixed at V8 stage	Glut/PFA	Lugol's for 24h	15mL conical tube stabilized with polystyrene beads
4A,B	Bradyrhizobium-induced nodule on soybean, fixed at 14d	ePTA	ePTA for 35d	LMP agarose
4E	B73 roots colonized by Rhizophagus irregularis, fixed at 6 weeks	ePTA	ePTA for 56d	LMP agarose
4G,H	Gigaspora margarita spores growing with Medicago sativa in 20mL syringe barrel	ePTA	ePTA for 3d	Medicago/Gigaspora co-incubated in sand:Agsorb (3:1), held in custom 3D printed XRM mount adapter
4I	Powdery mildew infected leaves of yellow coneflower (Echinacea spp.), collected at flowering	Glut/PFA	OsO4 for 24h	LMP agarose
5A-F	Wid-type Nicotiana benthamiana OTO fixation and epoxy resin Hua et al (2015)	Aldehyde/OsO4	OTO, KFe, Pb, Uac	Embed 812 Epoxy resin
S1A	Setaria viridis panicle fixed at 28d	70% ethanol	ePTA for 14d	2mL Eppendorf tube stablilized with polystyrene beads
S1B	Setaria viridis spikelet fixed at 28d	70% ethanol	ePTA for 14d	LMP agarose
S1C-E	Eragrostis tef (teff grass)	Glut/PFA	ePTA for 21d	LMP agarose
S2A,B	Arabidopsis thaliana plantlet fixed at 6d Hua et al (2015)	Aldehyde/OsO4	OTO, KFe, Pb, Uac	LMP agarose
S2C,D	Thlaspi arvense (pennycress) fixed at seed fill	ePTA	ePTA for 48d	LMP agarose
S3A-E	Seeds of maize, sorghum, soybean, and wheat	None	None	200uL PCR or 1.5mL Eppendorf tubes stabilized with polystyrene beads
S4B	Medicago sativa and Gigaspora margarita grown in 20mL syringe barrel	None	None	Medicago/Gigaspora co-incubated in sand:Agsorb (3:1), held in custom 3D printed XRM mount adapter
	*Ethanolic phosphotungstic acid (ePTA) at 1%; osmium tetroxide (OsO4) at 1%; low melting point agarose (LMPA) at 1%; glutaraldehyde/paraformaldehyde (Glut/PFA) each at 4%

## Sheet: Table S2
Supplemental Table S2. X-ray microscope scan parameters for images shown in Figures
Figure	Sample	Voltage (kV)	Power (W)	Current (µA)	Obj	Filter	Source (-mm)	Detector (mm)	Binning	Exposure (sec)	Pixel size (µm)	Projections	Scan time (h)
1A	Setaria viridis shoot apical meristem at 11d	50	4	80	4x	LE2	19	40	1	11	1.1	3201	12
1B,C	Setaria viridis inflorescence structure at 17d	50	4	80	4x	LE1	16	23	1	5	1.4	4501	10
1E	Maize B73 nodal plexus with shoot apical meristem at 5d	50	4	80	4x	LE3	20	20	1	7	1.7	4501	12
1F	Maize B73 ear primordium at V12 stage	50	4	80	4x	LE1	17	17	1	4	1.7	4501	8
1G	Maize B73 ear primordium at V12 stage	50	4	80	4x	LE1	18	18	1	4	1.7	4501	8
2A	Soybean axillary bud	50	4	80	4x	LE1	18	18	1	5	1.7	4501	9
2B	Soybean flower	50	4	80	4x	Air	25	18	1	5	2	4501	10
2C	Soybean ovules, scout	50	4	80	4x	Air	16	35	1	8	1.1	4501	13
2D	Soybean ovule, zoom	50	4	80	20x	Air	14	18	2	18	0.6	3501	20
3A	Maize B73 radicle (root) tip	50	4	80	4x	Air	20	23	1	5	1.6	4501	10
3D	Maize B73 radicle (root) tip	50	4	80	4x	LE2	16	35	1	10	1.1	4501	13
3E	Maize B73 node sgment from V8 stage including brace root primordium	50	4	80	4x	LE4	20	17	1	9	1.9	4501	11
4A	Nodules of Bradyrhizobium japonicum on soybean root, scout scan	50	4	80	4x	LE1	30	18	1	8	2.2	2001x2	12
4B	Nodule of Bradyrhizobium japonicum on soybean root, zoom scan	50	4	80	4x	LE1	18	40	1	12	1.1	4501	19
4E	Maize B73 roots colonized by Rhizophagus irregularis	50	4	80	4x	LE1	18	40	1	8	1.1	4501	14
4G,H	Gigaspora margarita spores growing with Medicago sativa in 20mL syringe barrel	70	6	85	0.4x	LE1	45	100	1	8	11	4501	13
4I	Powdery mildew infected leaf of yellow coneflower (Echinacea)	50	4	80	4x	LE2	17	40	1	10	1	4501	16
5A-C	Tobacco leaf OTO resin block	60	5	84	4x	LE1	15	23	1	4	1.2	4501	10
5F	Tobacco leaf OTO resin block	70	6	86	40x	Air	10	7	1	30	0.16	3001	28
S1A	Setaria viridis panicle 21d	50	4	80	0.4x	LE2	25	90	1	6	7.5	3201	8
S1B	Setaria viridis spikelet 21d	50	4	80	4x	Air	15	35	1	6	1	4501	11
S1C	Eragrostis tef panicle, scout	50	4	80	4x	LE2	18	20	1	5	1.6	4501	17
S1C,D	Eragrostis tef panicle, zoom	60	5	83	4x	LE2	20	45	1	7	1.1	4501	12
S2A	Arabidopsis thaliana plantlet, scout	50	4	80	4x	LE1	17	23	1	5	1.5	4501	9
S2B	Arabidopsis thaliana plantlet, zoom	60	5	84	20x	LE1	16	15	2	12	0.7	4001	16
S2C	Thlaspi arvense (pennycress) pod, scout	40	3	74	0.4x	Air	20	50	1	4	9.8	4501	8
S2D	Thlaspi arvense (pennycress) pod, zoom	50	4	80	4x	Air	18	30	1	6	1.3	4501	11
S3A	Maize seed	50	4	80	0.4x	LE2	21	82	1	5	7	4501	8
S3B	Sorghum seed	50	4	80	4x	LE1	25	15	1	4	2.1	2400	4
S3C	"Jack" soybean seed	50	4	80	0.4x	Air	20	100	1	5	5.7	4501	10
S3D	Wheat grain, Still630 Distillery scout	50	4	80	4x	Air	20	15	1	2.5	2.1	4001	11
S3E	Wheat grain, Still630 Distillery zoom	50	4	80	4x	Air	15	27	1	3.5	1.2	4501	8
S4B	Medicago sativa in syringe barrel	80	7	89	FP	LE1	85	165	1	*	25	3601	6
	* Flat panel scan conditions: 0.04 sec exposure, 5 frames per projection, 0.2 sec per projection
